# Supplementary material for: Classical Food Quality Attributes and the Metabolic Profile of Cambuci, a Native Brazilian Atlantic Rainforest Fruit
Source: Molecules. 2021 Jun 12;26(12):3613. doi: 10.3390/molecules26123613 (PMC8231640; doi:10.3390/molecules26123613)
Supplement: Supplementary file 1 [file molecules-26-03613-s001.zip]

Archive with 1 entries (1 files):
- molecules-1233171-supplementary.pdf
